# Supplementary material for: Observational and genetic association of non-alcoholic fatty liver disease and calcific aortic valve disease
Source: Front Endocrinol (Lausanne). 2024 Jul 9;15:1421642. doi: 10.3389/fendo.2024.1421642 (PMC11263017; doi:10.3389/fendo.2024.1421642)
Supplement: Supplementary file 2 [file DataSheet_2.xlsx]

## Sheet: Supplementary Table 1
Supplementary Table 1: Summary of genetic instruments used in MR analyses.
NAFLD trait	GWAS discovered SNPs (n)	Genes involved in impaired VLDL secretion (n)	Palindromic SNPs (n)	SNPs in linkage disequilibrium (n)	SNPs absent in gene outcome dataset (n)	SNPs associated with CAVS	SNPs in final MR analyses (n)	SNPs (excluding impaired VLDL secretion) in final MR analyses (n)
cALT	77	5	4	14	6	1	52	47
Imaging-confimed NAFLD	22	4	2	1	2	0	17	13
Biopsy-confirmed NAFLD	36	4	2	2	3	0	29	25

## Sheet: Supplementary Table 2
Supplementary Table 2: List of the 77 cALT SNPs
SNP	Gene symbol	effect_allele.exposure	other_allele.exposure	effect_allele.outcome	other_allele.outcome	beta.exposrue	beta.outcome	eaf.exposure	eaf.outcome	pval.exposure	pval.outcome	se.exposure	se.outcome	R2	Note
rs2642438	MTARC1	A	G	G	A	-0.075	0.0166204	0.274	0.716734	6.65e-24	0.334524	0.007	0.0172225	0.0022379
rs6734238	IL1RN	G	A	G	A	-0.057	-0.0112297	0.407	0.303211	4.94e-19	0.501974	0.006	0.016726	0.0015683
rs13389219	COBLL1; SCN2A	T	C	T	C	-0.053	-0.0346628	0.432	0.350171	8.2e-16	0.0314391	0.007	0.0161112	0.00137852
rs17036160	PPARG	T	C	T	C	-0.068	-0.0480015	0.115	0.171774	3.39e-10	0.0192975	0.011	0.0205158	0.000941215
rs10433937	HSD17B13	G	T			-0.081		0.255		5.28e-26		0.008		0.00249285	missing in gene-outcome dataset
rs17598226	MTTP	G	C	G	C	-0.042	-0.0254377	0.261	0.193053	5.61e-09	0.188775	0.007	0.0193559	0.000680477	SNP associated with impaired VLDL secretion
rs4841132	PPP1R3B	A	G	G	A	0.123	0.0218926	0.106	0.857268	6.62e-32	0.31899	0.011	0.0219687	0.00286737
rs2980888	lnc-TRIB1-2; WASHC5	T	C	C	T	0.13	-0.0441219	0.286	0.74075	4.21e-72	0.0115651	0.007	0.017473	0.0069021
rs10883451	ERLIN1	C	T	C	T	-0.152	-0.0314525	0.437	0.388913	2.65e-112	0.0456236	0.007	0.0157353	0.0113686
rs4918722	GPAM	C	T	T	C	0.077	-0.00675764	0.277	0.682932	1.75e-23	0.682832	0.008	0.0165384	0.00237481
rs28929474	SERPINA1	T	C	T	C	0.492	-0.160198	0.017	0.0197479	9.01e-73	0.00603712	0.027	0.0583439	0.00809026
rs56094641	FTO	G	A	G	A	0.042	0.0287613	0.377	0.418388	1.36e-09	0.0641623	0.007	0.0155378	0.000828625
rs1801689	APOH	C	A	C	A	0.17	0.11506	0.031	0.00991144	1.46e-18	0.140381	0.019	0.0780398	0.00173625
rs11668950	IFI30; MPV17L2; PIK3R2	A	G	A	G	0.046	0.0199401	0.258	0.250983	2.22e-10	0.258465	0.007	0.0176457	0.000810157	removed because of linkage disequilibrium
rs58542926	TM6SF2	T	C	T	C	0.209	-0.0252079	0.07	0.0643843	6.54e-62	0.422496	0.013	0.0314274	0.00568727	SNP associated with impaired VLDL secretion
rs5117	APOE; APOC1	C	T	C	T	-0.072	0.00795087	0.231	0.23469	2.21e-20	0.665799	0.008	0.0184081	0.00184176	SNP associated with impaired VLDL secretion
rs738408	PNPLA3	T	C	T	C	0.267	-0.0198906	0.239	0.226709	3.99e-273	0.278272	0.0076	0.0183457	0.0259319	SNP associated with impaired VLDL secretion
rs36086195	EPHA2	C	T	T	C	-0.043	-0.0167911	0.475	0.682659	4.5e-10	0.308653	0.007	0.0164933	0.000922189
rs79598313	SYTL1; GPN2; PIGV; KDF1; lnc-SFN-1	T	C	T	C	0.172	0.0581087	0.021	0.0349039	4.91e-13	0.168119	0.024	0.0421605	0.00121643
rs74816838	FCGR2A; FCGR2B	T	C			0.078		0.106		1.51e-10		0.012		0.00115309	missing in gene-outcome dataset
rs1337101	SLC30A10	T	G			-0.052		0.297		1.98e-12		0.007		0.00112914	missing in gene-outcome dataset
rs848559	CRIM1	T	A	A	T	-0.055	-0.0115097	0.141	0.855398	1.58e-08	0.599392	0.01	0.0219118	0.00073277
rs73024760	ABCB11	T	C	T	C	0.104	0.025861	0.045	0.0910175	7.59e-11	0.333346	0.016	0.0267325	0.000929635	removed because of linkage disequilibrium
rs2943652	MIR5702; lnc-RHBDD1-6; lnc-RHBDD1-3	C	T	T	C	-0.062	0.0352234	0.353	0.640093	1.04e-19	0.0270477	0.007	0.0159322	0.00175587
rs7653249	PCCB	C	G	G	C	-0.076	0.0300839	0.229	0.84548	3.51e-22	0.157345	0.008	0.0212749	0.00203961
rs4683438	PAQR9; U2SURP	T	G	T	G	-0.047	-0.0120196	0.338	0.351103	4.73e-12	0.455503	0.007	0.0161062	0.000988554	removed because of linkage disequilibrium
rs686250	HLA-DRA; HLA-DQA2; HLA-DQB2; HLA-DOB; PSMB8; PSMB9	A	G	G	A	-0.039	0.00333119	0.415	0.646213	3.06e-09	0.83549	0.007	0.0160411	0.000738522
rs4711750	POLR1C	A	T	A	T	0.037	-0.00845035	0.465	0.49823	4.79e-08	0.585043	0.007	0.0154759	0.000681146	removed because of palindromic
rs4734654	KLF10	G	A	G	A	-0.044	0.00272618	0.342	0.313243	1.55e-10	0.869233	0.007	0.0165592	0.000871339
rs2737217	TRPS1	A	G	G	A	0.044	0.00740885	0.392	0.664271	3.92e-10	0.650837	0.007	0.0163695	0.000922837
rs7041363	AKNA	G	C	G	C	-0.13	-0.00517565	0.459	0.47885	1.02e-81	0.736911	0.007	0.0154061	0.00839318	removed because of palindromic
rs687621	ABO	G	A			0.043		0.354		7.91e-11		0.007		0.000845673	missing in gene-outcome dataset
rs11601507	TRIM5	A	C	A	C	0.099	0.058777	0.072	0.079356	1.53e-14	0.041299	0.013	0.0288049	0.00130973
rs146774114	DNAJC22	A	G	A	G	-0.157	-0.12756	0.015	0.00448322	2.5e-08	0.265785	0.028	0.114627	0.000728378
rs9668670	KRT84; KRT82; KRT74	T	A	A	T	-0.054	-0.0203947	0.346	0.622583	2.89e-15	0.198744	0.007	0.0158697	0.00131969
rs34123446	MLXIP	G	A	G	A	-0.043	-0.00731189	0.444	0.406538	2.82e-11	0.640646	0.007	0.015664	0.000912903	removed because of linkage disequilibrium
rs11621792	NYNRIN	T	C	T	C	0.042	0.0407634	0.415	0.368084	5.48e-10	0.010145	0.007	0.015856	0.00085651
rs3935942	CD276	A	C	A	C	0.055	0.0202077	0.384	0.367255	2.72e-15	0.204261	0.007	0.0159177	0.00143109
rs4782568		G	C	G	C	-0.064	0.013218	0.42	0.563064	8.82e-21	0.393681	0.007	0.0154966	0.00199557	removed because of palindromic
rs8082024	KAT7	C	T	C	T	0.042	-0.0283239	0.322	0.268505	2.32e-08	0.102365	0.007	0.0173394	0.000770219
rs2207132	MAFB	A	G	A	G	0.178	0.0417236	0.028	0.0648592	1.58e-10	0.184697	0.028	0.0314555	0.00172462	removed because of linkage disequilibrium
rs132665	APOL3	G	A	A	G	-0.066	-0.0526368	0.145	0.894919	1.18e-11	0.0364301	0.0098	0.0251599	0.00108007
rs6541349	CCDC18	C	T	C	T	0.049	-0.00918323	0.268	0.167083	1.76e-09	0.654987	0.008	0.0205513	0.000942037
rs6543007	TBC1D8; IL1R2	T	C	C	T	0.036	0.00935324	0.431	0.555171	5e-08	0.54621	0.007	0.0154997	0.000635659
rs11683409	MERTK	G	C	C	G	0.044	-0.0171133	0.41	0.665258	9.19e-12	0.292214	0.007	0.0162476	0.000936637
rs10201587	CASP8	G	A	G	A	-0.044	-0.00211426	0.477	0.537566	4.18e-12	0.890857	0.006	0.0154079	0.000965952
rs11683367	EFHD1	C	T	T	C	-0.057	0.0114991	0.402	0.543767	6.38e-18	0.456013	0.007	0.0154262	0.00156209
rs934295	TM4SF1	A	T	T	A	0.058	0.00690513	0.36	0.751266	2.93e-16	0.698586	0.007	0.0178321	0.00155013
rs61791108	SLC2A2	A	G	A	G	0.111	-0.12919	0.03	0.0348835	2.73e-09	0.00281035	0.019	0.0432399	0.000717082	removed because of linkage disequilibrium
rs574044675		C	A	C	A	-0.235	-0.0324754	0.023	0.033369	1.96e-19	0.465479	0.026	0.0444957	0.00248192
rs12500824	SHROOM3	A	G	G	A	0.047	-0.0184893	0.391	0.654401	7.92e-13	0.252657	0.007	0.0161631	0.00105201
rs138033684		G	T			0.677		0.006		1.42e-09		0.112		0.00546695	missing in gene-outcome dataset
rs799165	MLXIPL; BCL7B	A	T	A	T	0.06	0.0349269	0.125	0.128649	1.32e-09	0.127283	0.01	0.0229043	0.0007875	SNP associated with impaired VLDL secretion
rs115038698	ABCB4; CROT	T	C			0.642		0.012		3.51e-21		0.068		0.00977323	missing in gene-outcome dataset
rs4484649	SOX7; RP1L1; C8orf74	C	A	A	C	0.045	-0.0198502	0.419	0.546489	1.38e-11	0.201355	0.007	0.0155358	0.000985928	removed because of linkage disequilibrium
rs141505249	GPT; LOC101928953	C	G	C	G	-2.02	-0.100838	0.003	0.0281329	7.15e-61	0.0304355	0.123	0.0465902	0.024409	removed because of linkage disequilibrium
rs35199395	HKDC1	G	C	C	G	-0.039	-0.0135966	0.411	0.756001	2.79e-08	0.446237	0.007	0.0178503	0.000736404
rs148337160	FBXL15; ELOVL3; PSD	C	T	C	T	0.088	-0.0453834	0.063	0.0375416	2.89e-11	0.261409	0.013	0.0404102	0.000914272	removed because of linkage disequilibrium
rs174535	FADS2	C	T	C	T	-0.064	-0.103746	0.336	0.415435	1.59e-20	2.92e-11	0.007	0.0155994	0.00182767	removed because of related to outcome
rs56175344	PANX1	G	C	G	C	-0.128	-0.0194053	0.124	0.134188	4.6e-40	0.388113	0.01	0.0224847	0.00355939
rs1626329	P2RX7	T	C	T	C	0.05	-0.0133972	0.388	0.441943	2.61e-14	0.386798	0.007	0.0154802	0.00118728
rs2296285	FLT1	A	T	A	T	0.039	-0.034821	0.335	0.452435	1.76e-08	0.0241991	0.007	0.0154489	0.000677682	removed because of palindromic
rs340009	RORA	A	C	A	C	0.043	-0.0222004	0.399	0.456116	3.65e-11	0.150523	0.007	0.0154418	0.000886777
rs7168849	ANPEP	G	A	G	A	-0.064	-0.0284137	0.235	0.0990931	1.67e-11	0.273127	0.009	0.0259275	0.00147272
rs12149380	DHODH; HP	G	C	C	G	0.048	0.0319231	0.228	0.757269	2.25e-09	0.0750205	0.008	0.0179308	0.000811082
rs7599	TMEM147; ATP4A	A	G	G	A	0.046	0.0249197	0.388	0.678683	1.05e-12	0.130253	0.007	0.0164692	0.00100491	removed because of linkage disequilibrium
rs6059896	ITCH	C	T	C	T	0.047	0.060325	0.485	0.579594	1.8e-13	0.000112313	0.006	0.0156188	0.00110351
rs1547014	CHEK2	T	C	C	T	-0.064	-0.00867363	0.342	0.744353	1.57e-21	0.622583	0.0067	0.0176224	0.00184349
rs1047891	CPS1	A	C	A	C	0.037	0.0045374	0.325	0.321408	2.76e-08	0.783109	0.007	0.0164834	0.000600649	removed because of linkage disequilibrium
rs3852142	MAP3K1; lnc-ANKRD55-8	T	A	T	A	-0.072	0.00637233	0.077	0.0596146	1.9e-08	0.843821	0.013	0.0323455	0.000736864
rs60315134	MFHAS1	G	A	G	A	0.036	0.0116107	0.457	0.499356	2.88e-08	0.452276	0.007	0.0154474	0.000643207	removed because of linkage disequilibrium
rs1658943	UHRF2	T	C	T	C	-0.049	0.0110592	0.158	0.155806	3.54e-08	0.603868	0.009	0.021315	0.000638839
rs10774625	SH2B3; CUX2; ATXN2; LINC01405	A	G	G	A	0.039	-0.0271739	0.465	0.569234	9.75e-09	0.0794914	0.007	0.0154957	0.000756774	removed because of linkage disequilibrium
rs2727324	SMARCD2; DDX42	C	G	C	G	0.038	-0.0239446	0.368	0.41657	1.24e-08	0.125318	0.007	0.0156212	0.000671679	removed because of linkage disequilibrium
rs3810367	STAP2; MPND	G	T	G	T	0.037	-0.00368355	0.374	0.410346	3.77e-08	0.813442	0.007	0.0156091	0.000641032
rs8108722	S1PR2	T	C	C	T	0.044	-0.0463077	0.22	0.725688	2.25e-08	0.0067214	0.008	0.0170855	0.000664435
rs4805033	CEBPA; CEBPG	G	A	G	A	-0.037	-0.00674191	0.439	0.461426	3.06e-08	0.661765	0.007	0.0154109	0.000674312

## Sheet: Supplementary Table 3
Supplementary Table 3: List of 22 imaging-based NAFLD SNPs
SNP	Gene symbol	effect_allele.exposure	other_allele.exposure	effect_allele.outcome	other_allele.outcome	beta.exposure	beta.outcome	eaf.exposure	eaf.outcome	pval.exposure	pval.outcome	se.exposure	se.outcome	R2	Note
rs738408	PNPLA3	T	C	T	C	0.125	-0.0198906	0.226	0.226709	5.4e-155	0.278272	0.005	0.0183457	0.00546637	SNP associated with impaired VLDL secretion
rs58542926	TM6SF2	T	C	T	C	0.106	-0.0252079	0.073	0.0643843	3.38e-112	0.422496	0.005	0.0314274	0.0015207	SNP associated with impaired VLDL secretion
rs5117	APOE; APOC1	C	T	C	T	-0.039	0.00795087	0.224	0.23469	1.84e-16	0.665799	0.005	0.0184081	0.000528773	SNP associated with impaired VLDL secretion
rs4918722	GPAM	C	T	T	C	0.038	-0.00675764	0.274	0.682932	1.46e-15	0.682832	0.005	0.0165384	0.000574493
rs2642438	MTARC1	A	G	G	A	-0.033	0.0166204	0.282	0.716734	2.26e-12	0.334524	0.005	0.0172225	0.000440993
rs2980888	lnc-TRIB1-2; WASHC5	T	C	C	T	0.03	-0.0441219	0.296	0.74075	2.86e-10	0.0115651	0.005	0.017473	0.000375091
rs17598226	MTTP	G	C	G	C	-0.026	-0.0254377	0.257	0.193053	5.21e-08	0.188775	0.005	0.0193559	0.000258166	SNP associated with impaired VLDL secretion
rs1801689	APOH	C	A	C	A	0.023	0.11506	0.029	0.00991144	1.24e-06	0.140381	0.005	0.0780398	2.97922e-05
rs11668950	IFI30; MPV17L2; PIK3R2	A	G	A	G	0.022	0.0199401	0.261	0.250983	4.94e-06	0.258465	0.005	0.0176457	0.000186707	removed because of linkage disequilibrium
rs13389219	COBLL1; SCN2A	T	C	T	C	-0.019	-0.0346628	0.399	0.350171	4.86e-05	0.0314391	0.005	0.0161112	0.000173135
rs17036160	PPARG	T	C	T	C	-0.018	-0.0480015	0.112	0.171774	0.000186	0.0192975	0.005	0.0205158	6.44475e-05
rs2207132	MAFB	A	G	A	G	0.015	0.0417236	0.032	0.0648592	0.002	0.184697	0.005	0.0314555	1.39392e-05
rs2943652	MIR5702; lnc-RHBDD1-6; lnc-RHBDD1-3	C	T	T	C	-0.014	0.0352234	0.351	0.640093	0.003	0.0270477	0.005	0.0159322	8.92972e-05
rs7653249	PCCB	C	G	G	C	-0.013	0.0300839	0.251	0.84548	0.005	0.157345	0.005	0.0212749	6.35437e-05
rs1337101	SLC30A10	T	G			-0.013		0.307		0.005		0.005		7.19098e-05	missing in gene-outcome dataset
rs56094641	FTO	G	A	G	A	0.013	0.0287613	0.386	0.418388	0.007	0.0641623	0.005	0.0155378	8.01074e-05
rs34123446	MLXIP	G	A	G	A	-0.011	-0.00731189	0.467	0.406538	0.019	0.640646	0.005	0.015664	6.02365e-05
rs4782568		G	C	G	C	-0.011	0.013218	0.446	0.563064	0.019	0.393681	0.005	0.0154966	5.97943e-05	removed because of palindromic
rs7041363	AKNA	G	C	G	C	-0.011	-0.00517565	0.474	0.47885	0.021	0.736911	0.005	0.0154061	6.03364e-05	removed because of palindromic
rs3935942	CD276	A	C	A	C	0.011	0.0202077	0.417	0.367255	0.024	0.204261	0.005	0.0159177	5.88329e-05
rs687621	ABO	G	A			0.011		0.321		0.027		0.005		5.27461e-05	missing in gene-outcome dataset
rs2737217	TRPS1	A	G	G	A	0.009	0.00740885	0.421	0.664271	0.047	0.650837	0.005	0.0163695	3.9489e-05

## Sheet: Supplementary Table 4
Supplementary Table 3: List of 36 biopsy-confirmed NAFLD SNPs
SNP	Gene symbol	effect_allele.exposure	other_allele.exposure	effect_allele.outcome	other_allele.outcome	beta.exposure	beta.outcome	eaf.exposure	eaf.outcome	pval.exposure	pval.outcome	se.exposure	se.outcome	R2	Note
rs738408	PNPLA3	T	C	T	C	0.6863	-0.0198906	0.2921	0.226709	9.96e-161	0.278272	0.025	0.0183457	0.194788	SNP associated with impaired VLDL secretion
rs58542926	TM6SF2	T	C	T	C	0.5324	-0.0252079	0.0813	0.0643843	8.23e-37	0.422496	0.042	0.0314274	0.0423419	SNP associated with impaired VLDL secretion
rs10433937	HSD17B13	G	T			-0.2186		0.2587		1.99e-14		0.029		0.0183282	missing in gene-outcome dataset
rs28929474	SERPINA1	T	C	T	C	0.5428	-0.160198	0.0213	0.0197479	7.28e-13	0.00603712	0.076	0.0583439	0.012284
rs2980888	lnc-TRIB1-2; WASHC5	T	C	C	T	0.1776	-0.0441219	0.3117	0.74075	2.42e-12	0.0115651	0.025	0.017473	0.0135341
rs2642438	MTARC1	A	G	G	A	-0.18	0.0166204	0.2784	0.716734	1.5e-11	0.334524	0.027	0.0172225	0.0130179
rs5117	APOE; APOC1	C	T	C	T	-0.1554	0.00795087	0.2157	0.23469	1.05e-07	0.665799	0.029	0.0184081	0.0081708	SNP associated with impaired VLDL secretion
rs10883451	ERLIN1	C	T	C	T	-0.1247	-0.0314525	0.4625	0.388913	1.34e-07	0.0456236	0.024	0.0157353	0.00773131
rs4918722	GPAM	C	T	T	C	0.1268	-0.00675764	0.2994	0.682932	4.18e-07	0.682832	0.025	0.0165384	0.00674513
rs17598226	MTTP	G	C	G	C	-0.1117	-0.0254377	0.2534	0.193053	1.45e-05	0.188775	0.026	0.0193559	0.00472097	SNP associated with impaired VLDL secretion
rs6734238	IL1RN	G	A	G	A	-0.1051	-0.0112297	0.3913	0.303211	2.28e-05	0.501974	0.025	0.016726	0.00526197
rs13389219	COBLL1; SCN2A	T	C	T	C	-0.0945	-0.0346628	0.3826	0.350171	3.86e-05	0.0314391	0.023	0.0161112	0.00421896
rs11668950	IFI30; MPV17L2; PIK3R2	A	G	A	G	0.1058	0.0199401	0.2688	0.250983	4.07e-05	0.258465	0.026	0.0176457	0.00440014	removed because of linkage disequilibrium
rs1801689	APOH	C	A	C	A	0.2604	0.11506	0.0307	0.00991144	5.65e-05	0.140381	0.065	0.0780398	0.0040356
rs56094641	FTO	G	A	G	A	0.0891	0.0287613	0.4174	0.418388	0.000239	0.0641623	0.024	0.0155378	0.00386108
rs2207132	MAFB	A	G	A	G	0.2972	0.0417236	0.0326	0.0648592	0.00069	0.184697	0.088	0.0314555	0.00557123
rs686250	HLA-DRA; HLA-DQA2; HLA-DQB2; HLA-DOB; PSMB8; PSMB9	A	G	G	A	-0.0923	0.00333119	0.3827	0.646213	0.000879	0.83549	0.028	0.0160411	0.00402521
rs4734654	KLF10	G	A	G	A	-0.0795	0.00272618	0.3536	0.313243	0.001	0.869233	0.024	0.0165592	0.0028892
rs848559	CRIM1	T	A	A	T	-0.113	-0.0115097	0.1441	0.855398	0.001	0.599392	0.036	0.0219118	0.00314973
rs36086195	EPHA2	C	T	T	C	-0.0665	-0.0167911	0.4245	0.682659	0.004	0.308653	0.023	0.0164933	0.00216071
rs2943652	MIR5702; lnc-RHBDD1-6; lnc-RHBDD1-3	C	T	T	C	-0.0624	0.0352234	0.3494	0.640093	0.006	0.0270477	0.023	0.0159322	0.00177026
rs73024760	ABCB11	T	C	T	C	0.1861	0.025861	0.0338	0.0910175	0.007	0.333346	0.069	0.0267325	0.00226207	removed because of linkage disequilibrium
rs9668670	KRT84; KRT82; KRT74	T	A	A	T	-0.066	-0.0203947	0.331	0.622583	0.007	0.198744	0.024	0.0158697	0.00192918
rs7041363	AKNA	G	C	G	C	-0.0623	-0.00517565	0.4807	0.47885	0.007	0.736911	0.023	0.0154061	0.00193775	removed because of palindromic
rs4683438	PAQR9; U2SURP	T	G	T	G	-0.0698	-0.0120196	0.3209	0.351103	0.007	0.455503	0.026	0.0161062	0.00212346
rs3935942	CD276	A	C	A	C	0.0543	0.0202077	0.4162	0.367255	0.015	0.204261	0.022	0.0159177	0.00143283
rs132665	APOL3	G	A	A	G	-0.0922	-0.0526368	0.145	0.894919	0.022	0.0364301	0.04	0.0251599	0.00210778
rs17036160	PPARG	T	C	T	C	-0.0816	-0.0480015	0.117	0.171774	0.025	0.0192975	0.036	0.0205158	0.0013758
rs79598313	SYTL1; GPN2; PIGV; KDF1; lnc-SFN-1	T	C	T	C	0.1942	0.0581087	0.0228	0.0349039	0.026	0.168119	0.087	0.0421605	0.00168053
rs146774114	DNAJC22	A	G	A	G	-0.2868	-0.12756	0.0152	0.00448322	0.026	0.265785	0.129	0.114627	0.00246252
rs4711750	POLR1C	A	T	A	T	0.0559	-0.00845035	0.5041	0.49823	0.028	0.585043	0.025	0.0154759	0.0015623	removed because of palindromic
rs11621792	NYNRIN	T	C	T	C	0.0571	0.0407634	0.4413	0.368084	0.029	0.010145	0.026	0.015856	0.00160774
rs11601507	TRIM5	A	C	A	C	0.1086	0.058777	0.0729	0.079356	0.032	0.041299	0.051	0.0288049	0.0015942
rs74816838	FCGR2A; FCGR2B	T	C			0.1221		0.138		0.038		0.059		0.00354689	missing in gene-outcome dataset
rs8082024	KAT7	C	T	C	T	0.0517	-0.0283239	0.227	0.268505	0.044	0.102365	0.026	0.0173394	0.000938029
rs1337101	SLC30A10	T	G			-0.0546		0.3173		0.044		0.027		0.00129156	missing in gene-outcome dataset

## Sheet: Supplementary Table 5
Supplementary Table 5: Summarize of MR analyses of NAFLD with CAVS after exclusion of genes associated with impaired VLDL secretion
	Number of SNPs	F statistic	IVW	Cochran’s Q test	MR-Egger intercept	MR-PRESSO
			OR (95% CI)
cALT	47	465.2	1.13 (1.01–1.25)	P < 0.001	P = 0.554	2 outliers
Imaging-based NAFLD	13	25.9	2.81 (1.66–4.76)	P = 0.399	P = 0.091	No outlier
Biopsy-confirmed NAFLD	25	309.1	1.12 (1.01–1.24)	P < 0.001	P = 0.357	1 outlier
cALT, chronic elevation of alanine transaminase; CAVS, calcific aortic valve stenosis; CI, confidence interval; IVW, inverse variance weighted; MR, Mendelian randomization; NAFLD, non-alcoholic fatty liver disease; OR, odds ratio; SNPs, single nucleotide polymorphisms; VLDL, very low-density lipoprotein cholesterol.
